# Supplementary material for: Gender imbalance amongst promotion and leadership in academic surgical programs in Canada: A cross-sectional Investigation
Source: PLoS One. 2021 Aug 26;16(8):e0256742. doi: 10.1371/journal.pone.0256742 (PMC8389450; doi:10.1371/journal.pone.0256742)
Supplement: S1 Table — (XLSX) [file pone.0256742.s001.xlsx]

## Sheet: S1 Table
S1a Table
			Academic Positions																				Leadership Positions
	All Surgeons		No Rank Specified		Lecturer		Clinical Instructor		Clinical Assistant Professor		Clinical Associate Professor		Clinical Professor		Assistant Professor		Associate Professor		Professor		Professor Emerti*		Program Director		Department or Division Head
University	Men (n)	Women (n)	Men (n)	Women (n)	Men (n)	Women (n)	Men (n)	Women (n)	Men (n)	Women (n)	Men (n)	Women (n)	Men (n)	Women (n)	Men (n)	Women (n)	Men (n)	Women (n)	Men (n)	Women (n)	Men (n)	Women (n)	Men (n)	Women (n)	Men (n)	Women (n)
Memorial University	113	20	2	0	0	0	0	0	87	18	10	0	2	0	6	2	6	0	0	0	0	0	2	0	3	0
Dalhousie University	93	15	4	1	0	0	0	0	0	0	0	0	0	0	39	10	26	4	22	0	2	0	4	3	10	0
Université Laval	70	21	8	6	0	0	30	10	0	1	3	0	18	3	3	0	4	1	4	0	0	0	5	5	5	0
Université de Sherbrooke	55	17	1	0	0	1	12	1	0	0	1	0	8	1	15	8	7	4	11	2	0	0	5	1	5	3
Université de Montreal	130	33	43	13	1	0	4	0	22	12	19	5	6	0	5	1	12	1	18	1	0	0	8	1	8	1
McGill University	177	50	8	2	8	3	0	0	2	0	0	0	1	0	70	31	49	11	35	3	4	0	8	3	12	0
University of Ottawa	135	30	25	7	4	0	1	0	1	0	0	0	0	0	54	19	35	3	12	1	3	0	7	3	13	1
Queen's University	60	9	2	0	0	0	0	0	0	0	0	0	0	0	21	5	25	3	10	1	2	0	3	0	10	1
University of Toronto	411	86	4	2	72	16	0	0	0	0	0	0	0	0	120	35	91	20	113	13	11	0	13	3	11	2
McMaster University	149	27	7	4	0	0	0	0	46	5	8	1	5	0	24	4	43	10	16	3	0	0	9	1	8	1
University of Western Ontario	106	28	4	2	0	0	0	0	0	0	0	0	0	0	21	15	43	11	32	0	6	0	8	2	16	1
Northern Ontario School of Medicine	92	19	0	0	0	0	0	0	0	0	0	0	0	0	78	19	13	0	0	0	1	0	2	0	2	0
University of Manitoba	111	19	11	2	0	0	0	0	0	0	0	0	0	0	71	14	23	3	6	0	0	0	10	0	7	0
University of Saskatchewan	155	30	1	0	1	0	0	0	7	1	17	2	17	0	99	24	5	3	8	0	0	0	2	1	8	2
University of Alberta	177	27	14	5	27	5	4	0	50	6	23	2	13	2	10	3	23	4	12	0	1	0	7	1	9	0
University of Calgary	201	39	19	6	33	8	3	0	64	12	25	2	11	1	14	3	11	4	20	3	1	0	8	0	11	0
University of British Columbia	454	61	7	6	0	0	165	29	74	10	40	6	59	2	11	0	26	6	28	2	43	0	11	0	19	1
Total:	2689	531																					112	24	157	13
S1b Table
			Academic Positions																				Leadership Positions
	All Surgeons		No Rank Specified		Lecturer		Clinical Instructor		Clinical Assistant Professor		Clinical Associate Professor		Clinical Professor		Assistant Professor		Associate Professor		Professor		Professor Emerti*		Program Director		Department or Division Head
Specialty	Men (n)	Women (n)	Men (n)	Women (n)	Men (n)	Women (n)	Men (n)	Women (n)	Men (n)	Women (n)	Men (n)	Women (n)	Men (n)	Women (n)	Men (n)	Women (n)	Men (n)	Women (n)	Men (n)	Women (n)	Men (n)	Women (n)	Men (n)	Women (n)	Men (n)	Women (n)
Cardiac Surgery	160	9	1	0	0	0	10	1	5	0	11	0	17	0	37	3	39	3	33	2	7	0	11	0	12	1
General Surgery	508	175	35	12	17	5	4	1	74	27	17	3	17	3	158	76	107	36	65	12	14	0	18	7	13	5
Neurosurgery	219	22	11	4	1	0	16	1	17	2	15	0	11	1	56	6	44	4	36	4	12	0	11	3	17	1
Orthopaedic Surgery	713	96	32	12	42	5	83	14	139	17	53	8	44	1	154	28	83	10	65	1	17	0	17	2	26	0
Otolaryngology	351	82	29	14	49	15	34	6	45	8	19	4	15	0	69	23	51	11	32	1	8	0	14	2	30	1
Plastic Surgery	195	58	19	7	28	6	1	4	17	4	10	1	14	3	54	28	29	4	22	1	1	0	12	6	11	1
Thoracic Surgery	76	14	6	1	0	1	5	0	8	3	4	1	0	0	21	3	17	3	15	2	0	0	6	3	13	2
Vascular Surgery	121	18	16	5	8	0	10	1	11	1	5	1	8	0	32	8	18	2	10	0	3	0	10	0	14	1
Urology	310	39	11	1	1	0	56	12	37	3	12	0	14	1	70	12	43	7	54	3	11	0	13	1	21	1
Research Faculty	36	18	0	0	0	1	0	0	0	0	0	0	0	0	10	6	11	8	15	3	0	0	0	0	0	0
Totals:	2689	531																					112	24	157	13
* = Combined category of Professor Emeritus/Honorary Associate Professor/Distinguished Professor.
