# Supplementary material for: Gender imbalance amongst promotion and leadership in academic surgical programs in Canada: A cross-sectional Investigation
Source: PLoS One. 2021 Aug 26;16(8):e0256742. doi: 10.1371/journal.pone.0256742 (PMC8389450; doi:10.1371/journal.pone.0256742)
Supplement: S2 Table — (XLSX) [file pone.0256742.s002.xlsx]

## Sheet: S2 Table
S2a Table
University	Men (n)	Women (n)
Memorial University	13	23
Dalhousie University	64	33
Université Laval	50	25
Université de Sherbrooke	28	24
Université de Montreal	48	40
McGill University	109	49
University of Ottawa	90	45
Queen's University	18	19
University of Toronto	191	90
McMaster University	92	48
University of Western Ontario	58	46
Northern Ontario School of Medicine	8	12
University of Manitoba	55	30
University of Saskatchewan	22	19
University of Alberta	71	45
University of Calgary	58	41
University of British Columbia	85	45
Totals:	1060	634
S2b Table
Specialty	Men (n)	Women (n)
Cardiac Surgery	74	19
General Surgery	253	284
Neurosurgery	117	36
Orthopaedic Surgery	255	88
Otolaryngology	98	69
Plastic Surgery	91	64
Vascular Surgery	41	25
Urology	131	49
Totals:	1060	634
